# Supplementary material for: Improvement of Surface Roughness and Hydrophobicity in PETG Parts Manufactured via Fused Deposition Modeling (FDM): An Application in 3D Printed Self–Cleaning Parts
Source: Materials (Basel). 2019 Aug 6;12(15):2499. doi: 10.3390/ma12152499 (PMC6696107; doi:10.3390/ma12152499)
Supplement: Supplementary file 1 [file materials-12-02499-s001.zip]

Archive with 1 entries (1 files):
- materials-556469-supplementary.rar
